# Supplementary material for: dbPepNeo2.0: A Database for Human Tumor Neoantigen Peptides From Mass Spectrometry and TCR Recognition
Source: Front Immunol. 2022 Apr 13;13:855976. doi: 10.3389/fimmu.2022.855976 (PMC9043652; doi:10.3389/fimmu.2022.855976)
Supplement: Supplementary file 3 [file Table_2.xlsx]

## Sheet: ProGeo-neo
a total of 369 candidate neoantigens (only 9-mer) were identified by using ProGeo-neo
code	gene	peptides	length
gene1	SRP14	AAAPAAAATAA	11
gene2	SRP14	AAPAAAATAA	10
gene3	SRP14	APAAAATAAT	10
gene4	SRP14	APAAAATAA	9
gene5	SRP14	APAAAATAA	9
gene6	XPC	AASHLFPFEK	10
gene7	XPC	ASHLFPFEK	9
gene8	FMC1	ALGSPAHTFR	10
gene9	FMC1	ALGSPAHTF	9
gene10	ATF7IP	NIDAIEETL	9
gene11	ATF7IP	DAIEETLET	9
gene12	ATF7IP	NIDAIEETL	9
gene13	CDCA2	SPVSCASI	8
gene14	PAF1	SGTNALFVVK	10
gene15	PAF1	GTNALFVVK	9
gene16	PAF1	VQSGTNALF	9
gene17	UQCRC2	MAFQNPQTH	9
gene18	PLIN3	ALSLMETVK	9
gene19	PLIN3	ALLQLSQAL	9
gene20	CEBPZ	SLIEEDEPAEK	11
gene21	TUBA1A	LVDLEPTVI	9
gene22	TUBA1A	LVDLEPTVI	9
gene23	AKR1A1	LEEPVVLVL	9
gene24	AKR1A1	LLEEPVVLV	9
gene25	AKR1A1	LEEPVVLVL	9
gene26	HADHA	APMMSEVIQIL	11
gene27	HADHA	APMMSEVIQI	10
gene28	HADHA	APMMSEVIQIL	11
gene29	HADHA	APMMSEVIQI	10
gene30	HADHA	MMSEVIQIL	9
gene31	HADHA	MMSEVIQIL	9
gene32	HADHA	MMSEVIQIL	9
gene33	MTHFD1	SSIIADQIALK	11
gene34	MTHFD1	SIIADQIALK	10
gene35	MTHFD1	IIADQIALK	9
gene36	MTHFD1	SIIADQIAL	9
gene37	MTHFD1	SIIADQIAL	9
gene38	ASAH1	AMWIGFLTR	9
gene39	MCMBP	DASALLDLM	9
gene40	PUS3	TLEEDNTNL	9
gene41	HAUS3	TVENLETQSK	10
gene42	HAUS3	YLKDTVENL	9
gene43	HAUS3	YLKDTVENL	9
gene44	HAUS3	YLKDTVENL	9
gene45	HEXA	YVVEPLAF	8
gene46	HEXA	FYVVEPLAF	9
gene47	HEXA	FYVVEPLAF	9
gene48	SERPINB8	DIHQGFQSL	9
gene49	SERPINB8	DIHQGFQSL	9
gene50	SERPINB8	IHQGFQSLL	9
gene51	SERPINB8	IHQGFQSLL	9
gene52	YTHDC2	LEPQVGEQLL	10
gene53	YTHDC2	EPQVGEQLL	9
gene54	YTHDC2	LEPQVGEQLL	10
gene55	YTHDC2	EPQVGEQLL	9
gene56	YTHDC2	EPQVGEQL	8
gene57	SYNE2	TYEGGDLNNTL	11
gene58	AP1B1	ALSEIVESH	9
gene59	VPS33B	MAYVFSGAY	9
gene60	VPS33B	AYVFSGAYV	9
gene61	VPS33B	VFSGAYVPL	9
gene62	VPS33B	MAYVFSGAY	9
gene63	VPS33B	AYVFSGAYV	9
gene64	VPS33B	VFSGAYVPL	9
gene65	SMARCC2	SPIPNVEEVTL	11
gene66	SMARCC2	SPIPNVEEV	9
gene67	SMARCC2	IPNVEEVTL	9
gene68	SMARCC2	EPSPIPNVEEV	11
gene69	SMARCC2	SPIPNVEEVTL	11
gene70	SMARCC2	PSPIPNVEEV	10
gene71	SMARCC2	PIPNVEEVTL	10
gene72	SMARCC2	IPNVEEVTLP	10
gene73	SMARCC2	EPSPIPNVE	9
gene74	SMARCC2	SPIPNVEEV	9
gene75	SMARCC2	IPNVEEVTL	9
gene76	SMARCC2	EPSPIPNV	8
gene77	SMARCC2	PIPNVEEV	8
gene78	SMARCC2	SPIPNVEEV	9
gene79	SMARCC2	IPNVEEVTL	9
gene80	CAMKK2	VPLDSSGSQA	10
gene81	SCN3A	SIFEDSESR	9
gene82	SCN3A	FADDEHSIF	9
gene83	SCN3A	FADDEHSI	8
gene84	SCN3A	DFADDEHSIF	10
gene85	SCN3A	DFADDEHSI	9
gene86	SCN3A	FADDEHSIF	9
gene87	SCN3A	FADDEHSIF	9
gene88	SLK	GTYEAADVAQK	11
gene89	SLK	SNTSDVIGTY	10
gene90	SLK	NTSDVIGTY	9
gene91	XPO5	YPQFVLPNFDM	11
gene92	XPO5	YPQFVLPNF	9
gene93	XPO5	FVLPNFDML	9
gene94	XPO5	YPQFVLPNF	9
gene95	XPO5	QFVLPNFDM	9
gene96	XPO5	FVLPNFDML	9
gene97	XPO5	FVLPNFDML	9
gene98	MRPS27	ALDVLDAVLK	10
gene99	MRPS27	EALDVLDAVL	10
gene100	MRPS27	EALDVLDAV	9
gene101	MRPS27	ALDVLDAVL	9
gene102	ZNF830	SSASSAPQSVK	11
gene103	ZNF830	SASSAPQSVK	10
gene104	ZNF830	ASSAPQSVK	9
gene105	ZNF830	SASSAPQSV	9
gene106	ACIN1	EFKEEGEEM	9
gene107	SYNE2	KPVDQIVV	8
gene108	SYNE2	KPVDQIVV	8
gene109	CBR4	DVQNTFEEM	9
gene110	ENO2	ILDSHGNPTV	10
gene111	ACIN1	LVPQHTVQL	9
gene112	ACIN1	VPQHTVQLV	9
gene113	ACIN1	VPQHTVQL	8
gene114	ACIN1	LVPQHTVQL	9
gene115	ACIN1	VPQHTVQLV	9
gene116	ACIN1	VPQHTVQL	8
gene117	ACIN1	LVPQHTVQL	9
gene118	ACIN1	LVPQHTVQL	9
gene119	FYCO1	ALELGAAEK	9
gene120	CHST12	SADSDVDEF	9
gene121	CHST12	SADSDVDEF	9
gene122	ERI1	EPAGEAVAPAL	11
gene123	ERI1	EPAGEAVAPAL	11
gene124	NUP88	EAEEESLIL	9
gene125	PDCD6IP	SIPTPAYQSL	10
gene126	PDCD6IP	IPTPAYQSLP	10
gene127	PDCD6IP	SLPAGGHAPT	10
gene128	PDCD6IP	IPTPAYQSL	9
gene129	PDCD6IP	TPAYQSLPA	9
gene130	PDCD6IP	LPAGGHAPT	9
gene131	PDCD6IP	SIPTPAYQSL	10
gene132	PDCD6IP	IPTPAYQSLP	10
gene133	PDCD6IP	IPTPAYQSL	9
gene134	PDCD6IP	TPAYQSLPA	9
gene135	PDCD6IP	LPAGGHAPT	9
gene136	PDCD6IP	IPTPAYQSL	9
gene137	PDCD6IP	IPTPAYQSL	9
gene138	JPT2	EPMPTVYSH	9
gene139	JPT2	MPTVYSHEP	9
gene140	ZFYVE16	QQNDTSSEL	9
gene141	TRAPPC8	SMPASDHEFL	10
gene142	TRAPPC8	MPASDHEFL	9
gene143	TRAPPC8	MPASDHEF	8
gene144	TRAPPC8	SMPASDHEFL	10
gene145	TRAPPC8	MPASDHEFLN	10
gene146	TRAPPC8	MPASDHEFL	9
gene147	TRAPPC8	MPASDHEF	8
gene148	TRAPPC8	SMPASDHEF	9
gene149	TRAPPC8	SMPASDHEF	9
gene150	MUT	GVSTLAAGHK	10
gene151	MUT	VSTLAAGHK	9
gene152	MUT	DADVHAVGV	9
gene153	MUT	HAVGVSTLA	9
gene154	MUT	HAVGVSTL	8
gene155	MUT	VHAVGVSTL	9
gene156	MUT	VHAVGVSTL	9
gene157	MCM4	MLDPQDEAY	9
gene158	MCM4	MLDPQDEAY	9
gene159	MCM4	FDLIFLML	8
gene160	MCM4	MLDPQDEAY	9
gene161	SCFD1	IISPLLSVR	9
gene162	POLR1A	NADPSASEI	9
gene163	POLR1A	NADPSASEI	9
gene164	TRAF3IP3	FLENEHQEL	9
gene165	TRAF3IP3	FLENEHQEL	9
gene166	TRAF3IP3	FLENEHQEL	9
gene167	SF3A1	FLNPSDPYH	9
gene168	SF3A1	LNPSDPYHAY	10
gene169	SF3A1	NPSDPYHAYY	10
gene170	SF3A1	NPSDPYHAY	9
gene171	SF3A1	FLNPSDPYHAY	11
gene172	SF3A1	LNPSDPYHAY	10
gene173	SF3A1	NPSDPYHAYY	10
gene174	SF3A1	NPSDPYHAY	9
gene175	SF3A1	NPSDPYHAYY	10
gene176	SF3A1	PSDPYHAYY	9
gene177	SF3A1	NPSDPYHAY	9
gene178	ESPL1	RPEETPAGAW	10
gene179	ESPL1	RPEETPAGA	9
gene180	ESPL1	RPEETPAGAW	10
gene181	AURKB	FPASVPTGA	9
gene182	AURKB	VPTGAQDLI	9
gene183	AURKB	VPTGAQDL	8
gene184	AURKB	SVPTGAQDLI	10
gene185	AURKB	FPASVPTGA	9
gene186	AURKB	VPTGAQDLI	9
gene187	AURKB	VPTGAQDL	8
gene188	RPS3	MTHSGDPVNY	10
gene189	RPS3	THSGDPVNY	9
gene190	NSMCE1	FVQNNWLIEK	10
gene191	NSMCE1	VQNNWLIEK	9
gene192	SAMM50	YLGGPTSVR	9
gene193	SAMM50	FYLGGPTSV	9
gene194	SAMM50	FYLGGPTSV	9
gene195	SAMM50	FYLGGPTSV	9
gene196	HIBCH	AGVITLNRPK	10
gene197	RNASEL	AQNVLSSIFK	10
gene198	RNASEL	FAQNVLSSI	9
gene199	RNASEL	FAQNVLSSI	9
gene200	COPZ1	TVSQVLQSTK	10
gene201	COPZ1	VSQVLQSTK	9
gene202	JPT1	VPVAPVPSPV	10
gene203	JPT1	KPVPVAPVP	9
gene204	JPT1	VPVAPVPSP	9
gene205	JPT1	KPVPVAPV	8
gene206	JPT1	VPVAPVPSPV	10
gene207	JPT1	VPVAPVPSP	9
gene208	KNL1	ETVQESNAL	9
gene209	OGDH	SMPADIISST	10
gene210	OGDH	MPADIISST	9
gene211	OGDH	MPADIISST	9
gene212	OGDH	DADLDSSM	8
gene213	OGDH	MPADIISS	8
gene214	OGDH	ILDADLDSSM	10
gene215	GFM1	GIIDLIEER	9
gene216	GCAT	GICGAGTWK	9
gene217	MAP4	TFMISPETI	9
gene218	MAP4	TFMISPETI	9
gene219	ITGA4	GIVQFLSK	8
gene220	NCAPD2	TLMSIGLDEK	10
gene221	NCAPD2	LMSIGLDEK	9
gene222	OGT	QLQEVIEHY	9
gene223	KDM3B	IPTQIIPGTAL	11
gene224	KDM3B	IPTQIIPGTA	10
gene225	KDM3B	IPTQIIPGTAL	11
gene226	KDM3B	EPENLIPTQI	10
gene227	KDM3B	IPTQIIPGT	9
gene228	MED12	IVTGGTEEL	9
gene229	GLRX3	FLSSANEHLK	10
gene230	GLRX3	LSSANEHLK	9
gene231	GLRX3	FLSSANEHL	9
gene232	LRPPRC	DCLDSSAVL	9
gene233	LRPPRC	EFDCLDSSAVL	11
gene234	SFXN2	NITDPHTVF	9
gene235	SFXN2	NITDPHTVF	9
gene236	SFXN2	ITDPHTVFV	9
gene237	SFXN2	FLNITDPHTVF	11
gene238	SFXN2	NITDPHTVF	9
gene239	SFXN2	ITDPHTVFV	9
gene240	SFXN2	ITDPHTVF	8
gene241	SFXN2	NITDPHTVF	9
gene242	SFXN2	ITDPHTVFV	9
gene243	ACOX1	MKPGEPEPQI	10
gene244	BID	SQEDIIQNI	9
gene245	MRPL10	IFPNQVLKPF	10
gene246	MRPL10	IFPNQVLKPF	10
gene247	UTP20	GVHFLQYVLK	10
gene248	PDLIM5	ILGEVINALK	10
gene249	PDLIM5	ILGEVINAL	9
gene250	PDLIM5	ILGEVINAL	9
gene251	ITPR3	LRPQELVDII	10
gene252	ITPR3	RPQELVDII	9
gene253	ITPR3	LRPQELVDI	9
gene254	CHCHD3	YHENTHQTL	9
gene255	CHCHD3	YHENTHQTL	9
gene256	CHCHD3	YHENTHQTL	9
gene257	GMPPB	GMYILSPAVLR	11
gene258	GMPPB	MYILSPAVLR	10
gene259	GMPPB	YILSPAVLR	9
gene260	CASP3	IPVDADFLY	9
gene261	CASP3	IPVDADFLYAY	11
gene262	CASP3	IPVDADFLYA	10
gene263	CASP3	IPVDADFLY	9
gene264	CASP3	IPVDADFL	8
gene265	NUTF2	IINMVVGQLK	10
gene266	NUTF2	TPDSCIINM	9
gene267	NUTF2	QPTPDSCIINM	11
gene268	NUTF2	TPDSCIINMVV	11
gene269	NUTF2	TPDSCIINMV	10
gene270	NUTF2	TPDSCIINM	9
gene271	NUTF2	TPDSCIINM	9
gene272	CRKL	IRDQEFDHL	9
gene273	CRKL	IRDQEFDHL	9
gene274	RPL23	GLPVGAVINY	10
gene275	RPL23	LPVGAVINY	9
gene276	RPL23	LPVGAVINY	9
gene277	HDLBP	GPTEDVSVA	9
gene278	HDLBP	GPTEDVSVA	9
gene279	DPP3	KLIVQPNTH	9
gene280	DPP3	LIVQPNTHL	9
gene281	DPP3	LIVQPNTHL	9
gene282	DPP3	HLEGSDVQL	9
gene283	EEF2	LPHTFCQLIL	10
gene284	EEF2	LPHTFCQL	8
gene285	EEF2	LPHTFCQLIL	10
gene286	EEF2	LPHTFCQLI	9
gene287	SUPT6H	ANPVGALEEI	10
gene288	SUPT6H	NPVGALEEIL	10
gene289	SUPT6H	NPVGALEEI	9
gene290	SUPT6H	ANPVGALEEI	10
gene291	SUPT6H	NPVGALEEIL	10
gene292	SUPT6H	NPVGALEEI	9
gene293	SUPT6H	DANPVGAL	8
gene294	SF3B1	KPGYHTPVALL	11
gene295	SF3B1	KPGYHTPVAL	10
gene296	SF3B1	KPGYHTPVA	9
gene297	SF3B1	TPVALLNDI	9
gene298	SF3B1	KPGYHTPV	8
gene299	SF3B1	KPGYHTPVAL	10
gene300	SF3B1	TPVALLNDI	9
gene301	SF3B1	GYHTPVALL	9
gene302	SF3B1	YHTPVALL	8
gene303	SF3B1	GYHTPVALL	9
gene304	SF3B1	GYHTPVAL	8
gene305	SF3B1	YHTPVALL	8
gene306	CENPJ	TFEDDLEEQI	10
gene307	CENPJ	FEDDLEEQI	9
gene308	MROH1	GEVRPVETLR	10
gene309	NUBP1	ATADTAIEEIK	11
gene310	NUBP1	TADTAIEEI	9
gene311	NUBP1	TADTAIEEI	9
gene312	TFRC	STDFTSTIK	9
gene313	TFRC	DSTDFTSTI	9
gene314	GBE1	FAYSSWEVL	9
gene315	GBE1	LFAYSSWEV	9
gene316	GBE1	FAYSSWEVL	9
gene317	GBE1	FAYSSWEVL	9
gene318	CIZ1	LLSLLPMPR	9
gene319	WASHC4	ITPEGQSYL	9
gene320	WASHC4	ITPEGQSYL	9
gene321	MDM1	GVSAPTIPIR	10
gene322	MDM1	VSAPTIPIR	9
gene323	DNAJC10	NNPNAHGNFL	10
gene324	DNAJC10	NPNAHGNFL	9
gene325	DNAJC10	NPNAHGNF	8
gene326	DNAJC10	NPNAHGNFL	9
gene327	KDM3B	STPQSEGGTLK	11
gene328	KDM3B	TPQSEGGTLK	10
gene329	KDM3B	NSTPQSEGGTL	11
gene330	KDM3B	STPQSEGGTL	10
gene331	KDM3B	TPQSEGGTLK	10
gene332	KDM3B	TPQSEGGTL	9
gene333	KDM3B	STPQSEGGTL	10
gene334	KDM3B	TPQSEGGTL	9
gene335	WDR62	VADGSAFHAK	10
gene336	SRP54	GLIDKINELK	10
gene337	SRP54	LIDKINELK	9
gene338	SRP54	GLIDKINEL	9
gene339	SRP54	LIDKINEL	8
gene340	SRP54	GLIDKINEL	9
gene341	COG5	HLYNDLWK	8
gene342	SREBF2	SPPLSSSSVLK	11
gene343	SREBF2	PLSSSSVLK	9
gene344	SREBF2	MSPPLSSSSVL	11
gene345	SREBF2	MSPPLSSSSV	10
gene346	SREBF2	SPPLSSSSVL	10
gene347	SREBF2	SPPLSSSSV	9
gene348	SREBF2	PPLSSSSVL	9
gene349	SREBF2	MSPPLSSSSVL	11
gene350	SREBF2	SPPLSSSSVL	10
gene351	SREBF2	SPPLSSSSV	9
gene352	SREBF2	PPLSSSSVL	9
gene353	NBEA	SVFNQMPQR	9
gene354	TSC1	NTPGQLPQTL	10
gene355	TSC1	TPGQLPQTL	9
gene356	TSC1	NTPGQLPQTL	10
gene357	TSC1	TPGQLPQTL	9
gene358	TSC1	MLLNTPGQL	9
gene359	2021-09-09	SAMANGVEEK	10
gene360	2021-09-09	AMANGVEEK	9
gene361	MRPL30	LPQGLPTEENM	11
gene362	MRPL30	LPQGLPTEENM	11
gene363	SETD2	EPEADAEIEL	10
gene364	SETD2	EPEADAEIEL	10
gene365	SETD2	EADAEIEL	8
gene366	SMCHD1	IRPAGTPIGAL	11
gene367	SMCHD1	LPNEIRPAGT	10
gene368	SMCHD1	LPNEIRPAG	9
gene369	SMCHD1	EIRPAGTPI	9
gene370	SMCHD1	LPNEIRPA	8
gene371	SMCHD1	LPNEIRPAG	9
gene372	LZIC	FLSANTGAI	9
gene373	ECH1	QEAASGVAL	9
gene374	ECH1	QEAASGVAL	9
gene375	ECH1	EAASGVAL	8
gene376	CTC1	VAPGPATPML	10
gene377	CTC1	VAPGPATPM	9
gene378	CTC1	LVAPGPATPM	10
gene379	CTC1	VAPGPATPML	10
gene380	CTC1	VAPGPATPM	9
gene381	ZC3H13	SVQGFEDTNK	10
gene382	GIMAP6	TPQENPPEEL	10
gene383	GIMAP6	TPQENPPEEL	10
gene384	PNO1	GAEEGFTQV	9
gene385	IFITM1	LGAPPSTIL	9
gene386	IFITM1	LGAPPSTIL	9
gene387	IFITM1	VLGAPPSTI	9
gene388	IFITM1	LGAPPSTIL	9
gene389	COPS3	HADLYQLCL	9
gene390	COPS3	HADLYQLCL	9
gene391	NUP214	MRDEMDAMI	9
gene392	NUP214	MRDEMDAMI	9
gene393	FAM208B	NTADEPTTFK	10
gene394	FAM208B	TADEPTTFK	9
gene395	FAM208B	NTADEPTTF	9
gene396	FAM208B	TADEPTTF	8
gene397	FAM208B	NTADEPTTF	9
gene398	FAM208B	TADEPTTF	8
gene399	FAM208B	NTADEPTTF	9
gene400	TBC1D4	SPTMEEEPLVI	11
gene401	TBC1D4	MEEEPLVIF	9
gene402	TBC1D4	TMEEEPLVI	9
gene403	TBC1D4	MEEEPLVIF	9
gene404	HEATR1	VPVLSTAV	8
gene405	HEATR1	DPFVPVLSTAV	11
gene406	HEATR1	NPDPFVPVLS	10
gene407	HEATR1	DPFVPVLSTA	10
gene408	HEATR1	DPFVPVLST	9
gene409	HEATR1	VPVLSTAV	8
gene410	HEATR1	FVPVLSTAV	9
gene411	PFAS	TPPPTPVDLEL	11
gene412	PFAS	APPTPPPTPV	10
gene413	PFAS	PPTPPPTPV	9
gene414	PFAS	TPPPTPVDL	9
gene415	PFAS	PPTPVDLEL	9
gene416	PFAS	TPPPTPVDLEL	11
gene417	PFAS	APPTPPPTPV	10
gene418	PFAS	PPPTPVDLEL	10
gene419	PFAS	PPTPPPTPV	9
gene420	PFAS	TPPPTPVDL	9
gene421	PFAS	PPTPVDLEL	9
gene422	CTCF	NTHIGTRPHK	10
gene423	CTCF	HLNTHIGTR	9
gene424	GGA2	LSPQPAPCPL	10
gene425	GGA2	SPQPAPCPLN	10
gene426	GGA2	SPQPAPCPL	9
gene427	GGA2	LSPQPAPCPL	10
gene428	GGA2	SPQPAPCPL	9
gene429	RBM19	LPAGTLAAEL	10
gene430	RBM19	LPAGTLAAE	9
gene431	RBM19	LPAGTLAAEL	10
gene432	RBM19	LPAGTLAAE	9
gene433	RBM19	LAAELQETF	9
gene434	EIF3A	QLTAMSSILAK	11
gene435	EIF3A	LTAMSSILAK	10
gene436	EIF3A	TAMSSILAK	9
gene437	EIF3A	AMSSILAK	8
gene438	GNL3	NSLEFFTML	9
gene439	BRD4	KPSTLCEL	8
gene440	RRP9	SVCIIPLHR	9
gene441	EIF2A	LATWQPYSTSK	11
gene442	EIF2A	ATWQPYSTSK	10
gene443	EIF2A	TWQPYSTSK	9
gene444	TCF25	NYEYLIHLF	9
gene445	TCF25	NYEYLIHL	8
gene446	TCF25	NYEYLIHLF	9
gene447	MARS	AVVETVTTTK	10
gene448	MARS	VVETVTTTK	9
gene449	MARS	TTKPQQIQALM	11
gene450	MARS	TKPQQIQALM	10
gene451	MARS	TKPQQIQALM	10
gene452	MARS	TKPQQIQAL	9
gene453	PDLIM5	TSLTTAAAFK	10
gene454	PDLIM5	SLTTAAAFK	9
gene455	PAK2	NLTPLIMAAK	10
gene456	RBBP4	FILATGSTDK	10
gene457	RBBP4	ILATGSTDK	9
gene458	RUVBL2	GMVGQLVAR	9
gene459	SYNE2	STQESATVEK	10
gene460	PRC1	ELDHTPDTSF	10
gene461	KIF5B	ALSEELVHLR	10
gene462	KIF5B	DALSEELVHL	10
gene463	KIF5B	ALSEELVHL	9
gene464	SPTBN1	NLLSQSHTY	9
gene465	SPTBN1	SQSHTYQQF	9
gene466	CHD4	ATSGTLHPY	9
gene467	CHD4	YLDATSGTL	9
gene468	CHD4	YLDATSGTL	9
gene469	CHD4	EYLDATSGTL	10
gene470	CHD4	YLDATSGTL	9
gene471	CHD4	YLDATSGTL	9
gene472	GRK2	QPYTEEICQNL	11
gene473	GRK2	LFQPYTEEI	9
gene474	GRK2	YTEEICQNL	9
gene475	GRK2	LFQPYTEEI	9
gene476	TIMELESS	HLQELYLANK	10
gene477	TIMELESS	SPEEEAHLQEL	11
gene478	TIMELESS	SPEEEAHLQEL	11
gene479	TIMELESS	EAHLQELYL	9
gene480	ARL3	RFEETGQELV	10
gene481	PSMB2	RNLADCLQSR	10
gene482	MTHFSD	ADVYVGNLPR	10
gene483	CHCHD6	RYEQEHSAI	9
gene484	CHCHD6	RYEQEHSAI	9
gene485	RAD18	IVQEIENIEK	10
gene486	RAD18	SAAEIVQEI	9
gene487	RAD18	SAAEIVQEI	9
gene488	RAD18	SAAEIVQEI	9
gene489	RAD18	SAAEIVQEI	9
gene490	HK2	AATLAAMLQR	10
gene491	HK2	ATLAAMLQR	9
gene492	C5orf22	ASPGEILEIL	10
gene493	C5orf22	TAASPGEIL	9
gene494	C5orf22	SPGEILEIL	9
gene495	C5orf22	SPGEILEI	8
gene496	C5orf22	ASPGEILEIL	10
gene497	C5orf22	TAASPGEIL	9
gene498	C5orf22	SPGEILEIL	9
gene499	C5orf22	SPGEILEI	8
gene500	PRKCSH	LPTDLPTPSA	10
gene501	PRKCSH	LPTPSAPDL	9
gene502	PRKCSH	LPTDLPTPSA	10
gene503	PRKCSH	DLPTPSAPDL	10
gene504	PRKCSH	LPTDLPTPS	9
gene505	PRKCSH	LPTPSAPDL	9
gene506	GM2A	EFAVPDLEL	9
gene507	GM2A	FAVPDLEL	8
gene508	GM2A	SEFAVPDLEL	10
gene509	GM2A	EFAVPDLEL	9
gene510	GM2A	EFAVPDLEL	9
gene511	SLC1A5	LPLPTEEGNPL	11
gene512	SLC1A5	LPTEEGNPLL	10
gene513	SLC1A5	LPTEEGNPL	9
gene514	SLC1A5	LPLDPLPL	8
gene515	SLC1A5	LPLPTEEGNPL	11
gene516	SLC1A5	PLPTEEGNPL	10
gene517	SLC1A5	LPTEEGNPLL	10
gene518	SLC1A5	LPLDPLPLP	9
gene519	SLC1A5	LPTEEGNPL	9
gene520	SLC1A5	LPLDPLPL	8
gene521	DDX31	SSGMEADVAK	10
gene522	CKAP5	FHHCTASTL	9
gene523	NCAPD2	GLKEDTLEF	9
gene524	PA2G4	GVLVLSLCEK	10
gene525	PA2G4	VLVLSLCEK	9
gene526	PA2G4	ASSSGVLVL	9
gene527	PA2G4	EASSSGVLVL	10
gene528	PA2G4	EASSSGVLV	9
gene529	SORBS3	SPADPTDL	8
gene530	SORBS3	SPADPTDLG	9
gene531	SORBS3	SPADPTDL	8
gene532	IGF2R	RPEAGPTNRPM	11
gene533	IGF2R	GPTNRPMLISL	11
gene534	IGF2R	AGPTNRPMLI	10
gene535	IGF2R	GPTNRPMLI	9
gene536	IGF2R	GPTNRPML	8
gene537	IGF2R	EAGPTNRPM	9
gene538	IGF2R	GPTNRPMLI	9
gene539	MCM7	VMEQQIISI	9
gene540	SMC6	QQHLSTLEK	9
gene541	SMC6	NLQQHLSTL	9
gene542	SMC6	NLQQHLSTL	9
gene543	GOLGA3	GGNVLAPDSTK	11
gene544	GOLGA3	GNVLAPDSTK	10
gene545	GOLGA3	NVLAPDSTK	9
gene546	GOLGA3	VLAPDSTK	8
gene547	GOLGA3	AGNSGGNVL	9
gene548	GOLGA3	NAGNSGGNVL	10
gene549	MED12	SAFTQQVHAK	10
gene550	MED12	AFTQQVHAK	9
gene551	MAPK14	GTDYIDQLK	9
gene552	MAPK14	FPGTDYIDQL	10
gene553	MAPK14	TLFPGTDYI	9
gene554	MAPK14	LFPGTDYI	8
gene555	MAPK14	TLFPGTDYI	9
gene556	WNK1	SPEIITVTSAV	11
gene557	WNK1	SPEIITVTSA	10
gene558	WNK1	SPEIITVTS	9
gene559	WNK1	SPEIITVTS	9
gene560	WNK1	EIITVTSAV	9
gene561	WNK1	TLSPEIITV	9
gene562	AARS2	VFPGMSGPPL	10
gene563	AARS2	ISDGVFPGM	9
gene564	ERAP1	TMMNTWTLQR	10
gene565	ERAP1	MMNTWTLQR	9
gene566	SYNE2	VLNHAYENL	9
gene567	PSMB2	YMDYLAALSK	10
gene568	SGO2	ISESIEVSK	9
gene569	SGO2	KEPISESIEV	10
gene570	SGO2	EPISESIEV	9
gene571	SGO2	KEPISESIEV	10
gene572	SGO2	EPISESIEV	9
gene573	ELP2	DPALCPLIV	9
gene574	PRUNE1	EAEEVFMPVL	10
gene575	PRUNE1	EAEEVFMPV	9
gene576	PRUNE1	VFMPVLNI	8
gene577	WASHC2A	EPVWERPWSM	10
gene578	WASHC2A	RPWSMEEI	8
gene579	WASHC2A	EPVWERPWSM	10
gene580	WASHC2A	VWERPWSM	8
gene581	WASHC2A	PVWERPWSM	9
gene582	ATIC	SPGVSVEEAV	10
gene583	ATIC	TVASPGVSV	9
gene584	ATIC	SPGVSVEEAV	10
gene585	ATIC	TVASPGVSV	9
gene586	GART	GMQQDGTPY	9
gene587	TBC1D24	DANVYSDIVGK	11
gene588	TBC1D24	ANVYSDIVGK	10
gene589	TBC1D24	NVYSDIVGK	9
gene590	TBC1D24	TPDANVYSDI	10
gene591	TBC1D24	TPDANVYSDIV	11
gene592	TBC1D24	TPDANVYSDI	10
gene593	TBC1D24	DANVYSDIV	9
gene594	BRCA1	GPAAAHTTDT	10
gene595	HTT	ALHGILYVL	9
gene596	HTT	ALHGILYVL	9
gene597	SMAD3	HVSQPSMTV	9
gene598	SMAD3	HVSQPSMTV	9
gene599	SMAD3	TFHVSQPSM	9
gene600	SMAD3	TFHVSQPSM	9
gene601	WDR36	APAVDVVAVGL	11
gene602	WDR36	QAPAVDVVAV	10
gene603	WDR36	APAVDVVAV	9
gene604	WDR36	APAVDVVAVGL	11
gene605	WDR36	QAPAVDVVAV	10
gene606	WDR36	APAVDVVAV	9
gene607	WDR36	AVDVVAVGL	9
gene608	SASH3	SPYDHGSLK	9
gene609	SASH3	TPSPYDHGSL	10
gene610	SASH3	SPYDHGSLK	9
gene611	SASH3	SPYDHGSL	8
gene612	SASH3	TPSPYDHGSL	10
gene613	SASH3	SPYDHGSL	8
gene614	TPT1	MTGATEQIK	9
gene615	TPT1	FMTGATEQI	9
gene616	ADPGK	VLLCGPVGPR	10
gene617	TLDC1	VLAAQLLSEMK	11
gene618	TLDC1	LAAQLLSEM	9
gene619	DNTT	IGAGKPVEM	9
gene620	DNTT	IGAGKPVEM	9
gene621	DNTT	IGAGKPVEM	9
gene622	DDRGK1	ASNSLITWGR	10
gene623	RNF214	VVASTQPLGR	10
gene624	CPPED1	RVVFSGHYHR	10
gene625	CPPED1	RVVFSGHYH	9
gene626	CPPED1	IHAGVRVVF	9
gene627	CPPED1	KFIHAGVRV	9
gene628	CPPED1	IHAGVRVVF	9
gene629	CPPED1	KFIHAGVRV	9
gene630	CPPED1	IHAGVRVVF	9
gene631	CPPED1	VRVVFSGHY	9
gene632	HK1	KILPTFVR	8
gene633	HK1	FNPTATVKIL	10
gene634	HK1	NPTATVKIL	9
gene635	HK1	FNPTATVKIL	10
gene636	HK1	NPTATVKIL	9
gene637	HK1	NPTATVKI	8
gene638	HK1	ILPTFVRSI	9
gene639	HK1	ATVKILPTF	9
gene640	HK1	ILPTFVRSI	9
gene641	NUF2	KLLVVSLK	8
gene642	NUF2	RLNELKLLV	9
gene643	NUF2	KRLNELKLL	9
gene644	PSMD4	GIRMAHLAL	9
gene645	PSMD4	IRMAHLAL	8
gene646	TTC4	KVPLFMTR	8
gene647	TTC4	FMTRAPSEI	9
gene648	PSMB4	RFRNISHIM	9
gene649	PSMB4	RFRNISHIM	9
gene650	PSMB4	ARFRNISHIM	10
gene651	PSMB4	FRNISHIMRV	10
gene652	PSMB4	ARFRNISHI	9
gene653	PSMB4	RFRNISHIM	9
gene654	PSMB4	RNISHIMRV	9
gene655	PSMB4	FRNISHIM	8

## Sheet: BLASTp results
TableS2：HC neoantigens library with BLASTp and 26 peptides were found to be consistent with the HC neoantigens sequences
qacc	qseq	sacc	sseq	evalue	length	pident		HLA	neoantigens
gene358TSC1	NTPG	db132	NTPG	5	4	100		HLA-C*04:01	MLLNTPGQL
gene408HEATR1	FVPVL	db206	FVPVL	4	5	100		HLA-B*35:03	DPFVPVLST
gene410HEATR1	FVPVL	db206	FVPVL	3.5	5	100		HLA-C*04:01	FVPVLSTAV
gene444TCF25	IHLF	db748	IHLF	9	4	100		HLA-C*04:01	NYEYLIHLF
gene446TCF25	IHLF	db748	IHLF	9	4	100		HLA-C*07:02	NYEYLIHLF
gene553MAPK14	LFPG	db238	LFPG	5.5	4	100		HLA-C*04:01	TLFPGTDYI
gene555MAPK14	LFPG	db238	LFPG	5.5	4	100		HLA-C*07:02	TLFPGTDYI
gene67SMARCC2	VEEVTL	db211	VEEVSL	7.7	6	83.333		HLA-B*07:02	IPNVEEVTL
gene75SMARCC2	VEEVTL	db234	VEEVSL	7.7	6	83.333		HLA-B*35:03	IPNVEEVTL
gene79SMARCC2	VEEVTL	db234	VEEVSL	7.7	6	83.333		HLA-C*04:01	IPNVEEVTL
gene128PDCD6IP	AYQSL	db375	AYQSI	7.3	5	80		HLA-B*07:02	IPTPAYQSL
gene133PDCD6IP	AYQSL	db375	AYQSI	7.3	5	80		HLA-B*35:03	IPTPAYQSL
gene136PDCD6IP	AYQSL	db375	AYQSI	7.3	5	80		HLA-C*04:01	IPTPAYQSL
gene137PDCD6IP	AYQSL	db375	AYQSI	7.3	5	80		HLA-C*07:02	IPTPAYQSL
gene230GLRX3	ANEHL	db756	ANQHL	4	5	80		HLA-A*03:01	LSSANEHLK
gene231GLRX3	ANEHL	db756	ANQHL	4.2	5	80		HLA-C*04:01	FLSSANEHL
gene234SFXN2	ITDPH	db800	LTDPH	0.72	5	80		HLA-C*04:01	NITDPHTVF
gene235SFXN2	ITDPH	db800	LTDPH	0.72	5	80		HLA-C*07:02	NITDPHTVF
gene236SFXN2	ITDPH	db800	LTDPH	0.67	5	80		HLA-B*35:03	ITDPHTVFV
gene238SFXN2	ITDPH	db800	LTDPH	0.72	5	80		HLA-B*35:03	NITDPHTVF
gene239SFXN2	ITDPH	db800	LTDPH	0.67	5	80		HLA-C*04:01	ITDPHTVFV
gene241SFXN2	ITDPH	db800	LTDPH	0.72	5	80		HLA-B*07:02	NITDPHTVF
gene242SFXN2	ITDPH	db800	LTDPH	0.67	5	80		HLA-C*07:02	ITDPHTVFV
gene275RPL23	LPVGA	db77	LPVGS	7.7	5	80		HLA-B*07:02	LPVGAVINY
gene276RPL23	LPVGA	db77	LPVGS	7.7	5	80		HLA-B*07:02	LPVGAVINY
gene563AARS2	GVFPGM	db492	GVRPGM	4.3	6	83.333		HLA-C*04:01	ISDGVFPGM
note
qacc: submit sequence name
qseq: query (e.g., unknown gene) sequence
sacc: subject sequence name
sseq: subject (e.g., reference genome) sequence
length: alignment length (sequence overlap)
pident: The extent to which two (nucleotide or amino acid) sequences have the same residues at the same positions in an alignment, often expressed as a percentage.
E value: The Expectation value or Expect value represents the number of different alignments with scores equivalent to or better than S that is expected to occur in a database search by chance. The lower the E value, the more significant the score and the alignment.

## Sheet: DeepCNN-Ineo results
HLA allele	Mut peptide	Score	pred_immuno
HLA-C*0401	MLLNTPGQL	0.560487	Immunogenicity-Low
HLA-B*3503	DPFVPVLST	0.915695	Immunogenicity-High
HLA-C*0401	FVPVLSTAV	0.559326	Immunogenicity-Low
HLA-C*0401	NYEYLIHLF	0.588028	Immunogenicity-Low
HLA-C*0702	NYEYLIHLF	0.600025	Immunogenicity-Low
HLA-C*0401	TLFPGTDYI	0.533161	Immunogenicity-Low
HLA-C*0702	TLFPGTDYI	0.614848	Immunogenicity-Low
HLA-B*0702	IPNVEEVTL	0.197571	Non-immunogenicity
HLA-B*3503	IPNVEEVTL	0.8875	Immunogenicity-High
HLA-C*0401	IPNVEEVTL	0.487736	Non-immunogenicity
HLA-B*0702	IPTPAYQSL	0.291967	Non-immunogenicity
HLA-B*3503	IPTPAYQSL	0.863498	Immunogenicity-High
HLA-C*0401	IPTPAYQSL	0.612118	Immunogenicity-Low
HLA-C*0702	IPTPAYQSL	0.743472	Immunogenicity-Low
HLA-A*0301	LSSANEHLK	0.804292	Immunogenicity-High
HLA-C*0401	FLSSANEHL	0.542178	Immunogenicity-Low
HLA-C*0401	NITDPHTVF	0.455914	Non-immunogenicity
HLA-C*0702	NITDPHTVF	0.591859	Immunogenicity-Low
HLA-B*3503	ITDPHTVFV	0.869538	Immunogenicity-High
HLA-B*3503	NITDPHTVF	0.87484	Immunogenicity-High
HLA-C*0401	ITDPHTVFV	0.450736	Non-immunogenicity
HLA-B*0702	NITDPHTVF	0.202449	Non-immunogenicity
HLA-C*0702	ITDPHTVFV	0.592735	Immunogenicity-Low
HLA-B*0702	LPVGAVINY	0.25479	Non-immunogenicity
HLA-B*0702	LPVGAVINY	0.25479	Non-immunogenicity
HLA-C*0401	ISDGVFPGM	0.573192	Immunogenicity-Low
Predictive score value greater than 0.8 is suggested as Immunogenicity-High , the score between 0.5-0.8 is suggested as Immunogenicity-Low, and the score less than 0.5 is suggested as Non-immunogenicity.
